# Supplementary material for: Mixed lineage kinase ZAK promotes epithelial–mesenchymal transition in cancer progression
Source: Cell Death Dis. 2018 Feb 2;9(2):143. doi: 10.1038/s41419-017-0161-x (PMC5833348; doi:10.1038/s41419-017-0161-x)
Supplement: Supplementary file 3 — Supplementary Table S1 [file 41419_2017_161_MOESM3_ESM.xlsx]

## Sheet: Sheet1
Clinical Studies from cBioPortal	Patients	mRNA Correlation
		ZAK vs ZEB1			ZAK vs ZEB2			ZAK vs SNAI1			ZAK vs SNAI2			ZAK vs TWIST1			ZAK vs TWIST2			ZAK vs JUN			ZAK vs FOS			ZAK vs FOSL1
		Pearson	P value		Pearson	P value		Pearson	P value		Pearson	P value		Pearson	P value		Pearson	P value		Pearson	P value		Pearson	P value		Pearson	P value
Stomach Adenocarcinoma (TCGA, Provisional)	478	0.858	< 0.00001		0.349	< 0.00001		-0.042	0.359533		0.048	0.294966		0.118	0.009819		0.38	< 0.00001		0.267	< 0.00001		0.048	0.294966		-0.102	0.025746
Prostate Adenocarcinoma (TCGA, Provisional)	499	0.751	< 0.00001		0.592	< 0.00001		0.23	< 0.00001		0.35	< 0.00001		-0.047	0.294709		0.29	< 0.00001		0.137	0.002161		0.143	0.001361		0.138	0.002003
Kidney Chromophobe (TCGA, Provisional)	66	0.705	< 0.00001		0.503	1.7e-05		0.211	0.089013		0.535	< 0.00001		0.01	0.936484		0.452	0.000139		-0.215	0.082983		-0.029	0.817203		0.504	1.6e-05
Testicular Germ Cell Cancer (TCGA, Provisional)	156	0.668	< 0.00001		0.426	< 0.00001		-0.333	2.2e-05		0.496	< 0.00001		0.092	0.253345		0.419	< 0.00001		0.417	< 0.00001		0.228	0.004202		-0.138	0.085799
Bladder Urothelial Carcinoma (TCGA, Provisional)	413	0.659	< 0.00001		0.536	< 0.00001		0.173	0.000413		0.327	< 0.00001		0.206	2.5e-05		0.185	0.000156		0.193	7.9e-05		0.028	0.570433		0.197	5.6e-05
Lymphoid Neoplasm Diffuse Large B-cell Lymphoma (TCGA, Provisional)	48	0.625	< 0.00001		0.59	1e-05		0.378	0.008075		0.181	0.218267		0.127	0.38969		-0.018	0.90335		0.472	0.000707		0.252	0.084007		0.126	0.393465
Kidney Renal Papillary Cell Carcinoma (TCGA, Provisional)	292	0.572	< 0.00001		0.226	9.8E-05		0.236	4.6e-05		0.228	8.5e-05		0.241	3.2e-05		0.402	< 0.00001		0.077	0.189493		0.089	0.129185		0.062	0.291001
Pancreatic Adenocarcinoma (TCGA, Provisional)	186	0.557	< 0.00001		0.385	< 0.00001		0.092	0.2117		0.053	0.472476		-0.004	0.956788		0.215	0.003209		-0.077	0.296202		-0.05	0.497939		-0.095	0.197116
Skin Cutaneous Melanoma (TCGA, Provisional)	479	0.556	< 0.00001		0.05	0.274777		0.282	< 0.00001		0.125	0.006156		0.075	0.101114		0.36	< 0.00001		0.112	0.014185		0.085	0.063053		0.378	< 0.00001
Esophageal Carcinoma (TCGA, Provisional)	186	0.495	< 0.00001		0.22	0.002551		0.065	0.378081		0.22	0.002551		0.125	0.08914		0.186	0.011028		0.11	0.135012		-0.016	0.8284		0.088	0.232326
Uterine Corpus Endometrial Carcinoma (TCGA, Provisional)	548	0.431	< 0.00001		0.304	< 0.00001		0.045	0.293006		0.313	< 0.00001		0.251	< 0.00001		0.139	0.001105		0.044	0.303875		0.025	0.559227		-0.076	0.075466
Head and Neck Squamous Cell Carcinoma (TCGA, Provisional)	530	0.38	< 0.00001		0.261	< 0.00001		0.191	< 0.00001		0.326	< 0.00001		0.111	0.010549		0.127	0.003404		0.188	1.3E-05		0.08	0.065718		0.171	7.6e-05
Mesothelioma (TCGA, Provisional)	87	0.369	0.000436		0.196	0.068848		0.226	0.035308		0.403	0.000109		0.156	0.149056		-0.028	0.796839		0.091	0.401887		0.088	0.417646		0.134	0.215946
Adrenocortical Carcinoma (TCGA, Provisional)	92	0.368	0.000307		0.45	< 0.00001		0.317	0.002078		0.337	0.00102		-0.077	0.465669		-0.16	0.12763		0.423	2.7E-05		0.422	2.8e-05		0.161	0.125235
Kidney Renal Clear Cell Carcinoma (TCGA, Provisional)	538	0.337	< 0.00001		0.437	< 0.00001		0.212	< 0.00001		0.363	< 0.00001		0.078	0.070646		0.197	< 0.00001		0.05	0.246959		0.099	0.021642		0.04	0.354443
Uveal Melanoma (TCGA, Provisional)	80	0.326	0.003167		0.479	< 0.00001		0.187	0.096725		-0.235	0.035878		0.083	0.464196		0.184	0.102295		-0.154	0.172602		0.263	0.018424		0.01	0.929847
Colorectal Adenocarcinoma (TCGA, Provisional)	633	0.287	< 0.00001		0.069	0.082804		0.114	0.00408		0.047	0.237678		0.062	0.119161		0.127	0.001365		0.213	< 0.00001		-0.09	0.023545		-0.109	0.006048
Liver Hepatocellular Carcinoma (TCGA, Provisional)	442	0.257	< 0.00001		0.398	< 0.00001		0.172	0.00028		-0.003	0.949852		0.176	0.0002		0.009	0.850342		0.273	< 0.00001		0.294	< 0.00001		0.095	0.045921
Lung Adenocarcinoma (TCGA, Provisional)	522	0.249	< 0.00001		0.125	0.004232		0.133	0.002327		0.279	< 0.00001		0.108	0.013556		0.274	< 0.00001		-0.018	0.681587		0.004	0.927357		0.255	< 0.00001
Cervical Squamous Cell Carcinoma and Endocervical Adenocarcinoma (TCGA, Provisional)	309	0.247	1.1e-05		0.038	0.505723		0.077	0.176998		0.229	4.8e-05		0.049	0.39069		0.181	0.001397		0.081	0.155487		0.003	0.958113		0.124	0.029309
Breast Invasive Carcinoma (TCGA, Provisional)	1105	0.24	< 0.00001		0.161	< 0.00001		-0.029	0.335489		0.032	0.287874		-0.068	0.023791		-0.018	0.550027		0.059	0.049909		0.092	0.435156		-0.016	0.595213
Sarcoma (TCGA, Provisional)	265	0.221	0.014185		0.049	0.426981		-0.218	0.00035		-0.243	6.4e-05		-0.232	0.000138		-0.243	6.4e-05		-0.062	0.314664		-0.016	0.795445		-0.126	0.040402
Brain Lower Grade Glioma (TCGA, Provisional)	530	0.181	2.8e-05		-0.167	0.000112		0.435	< 0.00001		0.211	< 0.00001		0.301	< 0.00001		0.129	0.002928		0.239	< 0.00001		0.155	0.000341		0.256	< 0.00001
Glioblastoma Multiforme (TCGA, Provisional)	604	0.181	< 0.00001		0.116	0.004309		0.114	0.005031		0.347	< 0.00001		0.251	< 0.00001		0.232	< 0.00001		0.212	< 0.00001		0.118	0.003682		0.163	5.7E-05
Thyroid Carcinoma (TCGA, Provisional)	516	0.159	0.000288		0.113	0.010203		-0.025	0.650364		0.06	0.173558		-0.006	0.891849		-0.048	0.276448		-0.068	0.122903		-0.055	0.212297		0.019	0.665854
Lung Squamous Cell Carcinoma (TCGA, Provisional)	504	0.085	0.056526		0.073	0.101639		0.144	0.001188		0.161	0.000284		0.195	1e-05		0.164	0.000218		0.036	0.419982		0.013	0.770947		0.107	0.016258
Acute Myeloid Leukemia (TCGA, Provisional)	200	0.055	0.43921		0.295	2.2e-05		-0.028	0.693895		-0.005	0.94398		-0.213	0.00246		0.049	0.490801		-0.033	0.642725		0.088	0.215304		-0.035	0.622703
Thymoma (TCGA, Provisional)	124	0.053	0.558805		0.421	< 0.00001		-0.034	0.707748		0.537	< 0.00001		0.332	0.000165		-0.02	0.8255		0.105	0.245805		0.146	0.105662		-0.186	0.03861
Pheochromocytoma and Paraganglioma (TCGA, Provisional)	184	0.029	0.695962		0.492	< 0.00001		0.269	0.000222		0.525	< 0.00001		0.224	0.002238		0.208	0.004607		0.137	0.063675		-0.068	0.359052		0.229	0.001767
Uterine Carcinosarcoma (TCGA, Provisional)	57	0.015	0.911819		0.493	9.8e-05		-0.084	0.534445		0.193	0.150321		-0.16	0.234483		-0.165	0.219991		-0.175	0.192908		-0.165	0.219991		-0.281	0.034229
Ovarian Serous Cystadenocarcinoma (TCGA, Provisional)	603	-0.001	0.98045		0.07	0.085894		-0.04	0.326792		-0.054	0.185423		-0.032	0.432826		-0.005	0.902482		-0.004	0.921916		-0.018	0.806412		-0.057	0.162135
Correlation coefficient		Numbers of Clinical Studies from cBioPortal
		ZAK vs ZEB1			ZAK vs ZEB2			ZAK vs SNAI1			ZAK vs SNAI2			ZAK vs TWIST1			ZAK vs TWIST2			ZAK vs JUN			ZAK vs FOS			ZAK vs FOSL1
0.70-1.00 strong correlation		3 studies			0			0			0			0			0			0			0			0
0.40-0.69 medium level correlation		8 studies			11 studies			1 study			5 studies			0			3 studies			3 studies			1 study			1 study
0.20-0.39 weak correlation		11 studies			8 studies			9 studies			12 studies			7 studies			7 studies			5 studies			3 studies			3 studies
0.00-0.19 very weak correlation or no correlation (P > 0.05)		9 studies			11 studies			19 studies			12 studies			22 studies			20 studies			23 studies			27 studies			22 studies
<0.00 negative correlation		0			1study			2 studies			2 studies			2 studies			1study			0			0			5 studies
