# Supplementary material for: Mixed lineage kinase ZAK promotes epithelial–mesenchymal transition in cancer progression
Source: Cell Death Dis. 2018 Feb 2;9(2):143. doi: 10.1038/s41419-017-0161-x (PMC5833348; doi:10.1038/s41419-017-0161-x)
Supplement: Supplementary file 4 — Supplementary Table S2 [file 41419_2017_161_MOESM4_ESM.xlsx]

## Sheet: S1
Clinical Studies from cBioPortal	Patients	ZAK Alterations							mRNA expression (RNA Seq V2 RSEM) (log)
		Amplification	Deletion	Missense mutation	Truncating-mutation	mRNA UP	mRNA DOWM		in alterated group	in unalterated group	P value	q value
1. Adrenocortical Carcinoma (TCGA, Provisional)	92					4			11.10 ± 0.19	9.55 ± 0.55	5.742e-06	0.001775
2. Cholangiocarcinoma (TCGA, Provisional)	36					5			11.81 ± 0.32	10.51 ± 0.64	2.824e-05	0.037
3. Bladder Cancer (MSKCC, J Clin Oncol 2013)	200					2			9.25 ± 0.48	7.32 ± 0.54	0.0975	0.443
4. Bladder Urothelial Carcinoma (TCGA, Provisional)	97	4	1	1		11			11.38 ± 1.38	9.45 ± 1.04	4.737e-05	0.002976
5. Bladder Urothelial Carcinoma(TCGA,Nature 2014)	125	2		2		3			10.96 ± 1.02	9.8 ± 1.01	0.0233	0.501
6. Acute Myeloid Leukemia (TCGA, Provisional)	413					6			11.7 ± 0.14	9.74 ± 1.65	1.49e-25	1.78e-21
7. Colorectal Adenocarcinoma (TCGA, Provisional)	633	1		2	2	33			12.26 ± 0.34	10.89 ± 0.61	8.13e-28	1.08e-23
8. Colorectal Adenocarcinoma (TCGA, Nature 2012)	276			1	2	7			4.68 ± 0.91	3.7 ± 0.69	0.005065	0.0787	RNA Seq RPKM (log)
9. Breast Invasive Carcinoma (TCGA, Provisional)	1105	6	1	2	2	38			11.8 ± 0.70	10.24 ± 0.77	4.39e-21	5.58e-17
10. Breast Invasive Carcinoma (TCGA, Nature 2012)	463		1	1		5	17		(-) 0.62 ±1.67	0.18 ± 0.61	0.0172	0.283	microarray Z-score
11. Breast Invasive Carcinoma (TCGA, cell 2015)	817	4	1	2	1	31			11.83 ± 0.76	10.33 ± 0.75	6.68e-15	8.63e-11
12. Cervical Squamous Cell Carcinoma (TCGA, Provisional)	307	5		1	1	16			11.28 ± 0.73	9.98 ± 0.65	2.87e-07	0.003742
13. Esophageal Carcinoma (TCGA, Provisional)	185	4	1	3	1	5			11.74 ± 1.69	10.82 ± 0.74	0.0728	1
14. Uveal Melanoma (TCGA, Provisional)	80					4			10.03 ± 0.29	7.78 ± 1.04	1.766e-06	0.0003175
15. Head and Neck Squamous Cell Carcinoma (TCGA, Provisional)	528	14		5		16			12.06 ± 0.89	10.68 ± 0.82	5.95e-10	7.539e-06
16. Head and Neck Squamous Cell Carcinoma (TCGA, Nature 2015)	279	9		2		7			12.15 ± 1.06	10.88 ± 0.70	0.0002433	0.22
17. Kidney Renal Clear Cell Carcinoma (TCGA, Provisional)	537	4			3	23	2		11.12 ± 1.20	10.21 ± 0.64	0.0002151	0.0179
18. Kidney Renal Clear Cell Carcinoma (TCGA, Nature 2013)	499	2			1	26	3		11.14 ± 1.24	10.26 ± 0.58	0.0004468	0.0136
19. Kidney Renal Papillary Cell Carcinoma (TCGA, Provisional)	293	3		1		15			10.84 ± 0.82	8.79 ± 0.83	1.18e-08	6.168e-05
20. Kidney Chromophobe (TCGA, Provisional)	66			1		3			11.16 ± 1.09	9.63 ± 1.08	0.0646	0.837
21. Kidney Chromophobe (TCGA, Cancer Cell 2014)	66					3			11.63 ± 0.65	9.64 ± 1.07	0.0223	0.275
22. Liver Hepatocellular Carcinoma (TCGA, Provisional)	442	9	3	1	2	14			10.90 ± 1.25	9.86 ± 0.75	0.0002594	0.289
23. Lung Adenocarcinoma (TCGA, Provisional)	522	5		3		24			11.43 ± 0.78	9.94 ± 0.65	1.72e-11	2.32e-07
24. Lung Adenocarcinoma (TCGA, Nature 2014)	230	5		3		10			11.30 ± 0.99	10.04 ± 0.66	0.000127	0.215
25. Lung Squamous Cell Carcinoma (TCGA, Provisional)	504	12				42			11.47 ± 0.34	10.22 ± 0.53	6.73e-35	9.04e-31
26. Lung Squamous Cell Carcinoma (TCGA, Nature 2012)	178	2		1		5			3.44 ± 0.75	2.14 ± 0.56	0.001688	0.376	RNA Seq RPKM (log)
27. Lymphoid Neoplasm Diffuse Large B-cell Lymphoma (TCGA, Provisional)	48					3			10.62 ± 0.99	8.83 ± 0.94	1.19e-14	5.34e-11
28. Ovarian Serous Cystadenocarcinoma (TCGA, Provisional)	603	30				20			11.00 ± 0.91	9.67 ± 0.69	1.23e-08	0.0001706
29. Ovarian Serous Cystadenocarcinoma (TCGA, Nature 2011)	557	13				27	11		0.47 ± 1.14	(-)0.08 ± 0.44	0.001623	0.119	microarray Z-score
30. Pancreatic Adenocarcinoma (TCGA, Provisional)	186	2				5			11.77 ± 0.87	9.85 ± 0.78	0.000923	0.114
31. Mesothelioma (TCGA, Provisional)	87					3			12.51 ± 0.60	9.98 ± 1.00	0.0119	0.154
32. Prostate Adenocarcinoma (Fred Hutchinson CRC, Nat Med 2016)	176	4	2				5		11.09 ± 1.46	12.68 ± 0.99	0.003171	0.298
33. Prostate Adenocarcinoma (MSKCC, Cancer Cell 2010)	216					2	21		7.78 ± 0.53	8.45 ± 0.29	4.74e-10	7.76e-07
34. Prostate Adenocarcinoma (TCGA, Provisional)	499		14			17			11.23 ± 1.28	10.31 ± 0.87	0.0005434	0.0107
35. Prostate Adenocarcinoma (TCGA, Cell 2015)	333		12			10			11.12 ± 1.15	10.49 ± 0.79	0.0211	0.23
36. Stomach Adenocarcinoma (TCGA, Provisional)	478	4	4	6	1	16			12.41 ± 1.75	10.81 ± 0.89	3.498e-05	0.001849
37. Skin Cutaneous Melanoma (TCGA, Provisional)	479			6	2	17			10.16 ± 1.58	8.67 ± 1.12	8.736e-05	0.001762
38. Sarcoma (MSKCC/Broad, Nat Genet 2010)	207	2				1	4		6.86 ± 0.38	6.85 ± 0.16	0.955	0.996
39. Sarcoma (TCGA, Provisional)	265	2	2	1		4			12.83 ± 2.34	11.15 ± 1.32	0.0499	0.766
40. Thymoma (TCGA, Provisional)	124		1			5			11.63 ± 0.41	9.80 ± 0.96	7.702e-06	0.0001672
41. Thyroid Carcinoma (TCGA, Provisional)	516					15			11.49 ± 0.39	9.96 ± 0.65	7.48e-11	5.55e-08
42. Papillary Thyroid Carcinoma (TCGA, Cell 2014)	507					15			11.49 ± 0.39	9.98 ± 0.63	8.72e-11	5.05e-08
43. Brain Lower Grade Glioma (TCGA, Provisional)	530		1			26			10.71 ± 0.70	8.62 ± 0.81	2.55e-15	3.55e-11
44. Glioblastoma Multiforme (TCGA, Provisional)	604		1	3		9	1		10.34 ± 0.93	9.69 ± 0.46	0.0416	0.211
45. Glioblastoma (TCGA, Cell 2013)	580		1	2		7	1		11.10 ± 1.65	10.47 ± 0.74	0.28	1
46. Pheochromocytoma and Paraganglioma (TCGA, Provisional)	184					8			10.63 ± 0.49	8.39 ± 1.03	3.38e-07	0.0005179
47. Testicular Germ Cell Cancer (TCGA, Provisional)	156			1		4			11.81 ± 1.64	9.25 ± 0.76	0.0245	0.118
48. Uterine Corpus Endometrial Carcinoma (TCGA, Provisional)	548	5		10	1	10			11.40 ± 0.88	9.76 ± 0.77	1.606e-05	0.148
49. Uterine Corpus Endometrioid Carcinoma (TCGA, Nature 2013)	232	1		10	1	9			10.79 ± 0.98	9.82 ± 0.69	4.243e-06	0.0551
50. Uterine Carcinosarcoma (TCGA, Provisional)	57	1	1			1			11.96 ± 1.22	9.87 ± 0.61	0.0946	0.644
Total altered cases	17145	155	47	71	20	592	65
Nomber of positive studies		28	17	25	13	49	9
Genetic Alterations		Cases	Percentage
Amplification (155 cases)		155	0.163158								Student's t Test	Bejamini-Hochberg procedure
Deletion (47 cases)		47	0.0494737							mRNA upregulation	41 studies	25 studies
Missense Mutation (71 cases)		71	0.0747368							mRNA downregulation	3 studies	1 study
Truncating Mutation (20 cases)		20	0.0210526							no significant changes	6 studies	24 studies
mRNA Downregulation (65 cases)		65	0.0684211
mRNA Upregulation (592 cases)		592	0.623158
		950	1
